# Supplementary material for: The thioesterase APT1 is a bidirectional-adjustment redox sensor
Source: Nat Commun. 2023 May 17;14:2807. doi: 10.1038/s41467-023-38464-y (PMC10192129; doi:10.1038/s41467-023-38464-y)
Supplement: Supplementary file 4 — Source Data [file 41467_2023_38464_MOESM4_ESM.xlsx]

## Sheet: Figure 1
Figure 1c
40kDa								Anti-GFP
35kDa
25kDa
170kDa
130kDa
100kDa								Anti-H+-ATPase
55kDa
40kDa
								Anti-cFBPase
35kDa
25kDa
								Anti-Histone H3
15kDa

## Sheet: Figure 2
Figure 2a											Figure 2b										Figure 2c
																					Ligand Concentration (log10 M)	GSH			Ave.	S.E.	Cys			Ave.	S.E.
170kDa																					-4.91364	851.015	872.245	868.17	863.81	11.2664	855.79	858.189	859.723	857.901	1.98214
130kDa																					-4.61261	852.11	863.609	883.333	866.351	15.7911	857.558	859.532	858.689	858.593	0.990371
100kDa										170kDa											-4.31158	854.13	853.396	875.524	861.017	12.5691	855.778	855.503	860.844	857.375	3.00728
70kDa										100kDa											-4.01011	855.626	854.013	855.576	855.072	0.917316	856.092	858.617	856.308	857.006	1.39955
55kDa										70kDa											-3.70997	863.156	859.857	856.094	859.702	3.5334	852.802	854.945	860.781	856.176	4.12966
										55kDa											-3.40782	851.012	859.004	859.156	856.391	4.65857	849.494	852.962	853.26	851.905	2.0934
40kDa										40kDa											-3.10735	849.444	854.499	855.758	853.234	3.34206	851.649	851.081	852.141	851.624	0.53031
35kDa																					-2.80604	850.958	864.807	856.521	857.428	6.96913	853.784	856.447	854.532	854.921	1.37354
										35kDa											-2.50515	862.73	847.939	853.718	854.796	7.45402	850.749	853.631	851.537	851.972	1.48937
25kDa										25kDa											-2.20412	830.108	845.465	841.426	839	7.96097	849.205	852.518	853.211	851.645	2.14131
																					-1.90309	827.889	832.249	828.07	829.403	2.46661	846.277	850.619	852.544	849.813	3.21051
																					-1.60206	824.253	830.033	824.306	826.197	3.3218	847.694	850.12	851.703	849.839	2.01903
								Anti-His		15kDa									Anti-His		-1.30103	822.904	829.184	823.708	825.265	3.41719	839.006	846.619	849.299	844.975	5.34012
15kDa																					-1	810.06	817.844	819.916	815.94	5.19636	841.737	848.203	848.167	846.036	3.72286
																					-0.69897	802.491	809.587	813.03	808.369	5.37397	848.769	850.537	842.971	847.426	3.95747
																					-0.39794	804.698	813.209	808.567	808.825	4.26151	851.101	859.612	854.095	854.936	4.31713
Figure 2d											Figure 2e
										170kDa
170kDa										100kDa
100kDa										70kDa
70kDa
55kDa										40kDa
										35kDa
40kDa										25kDa
35kDa
25kDa										15kDa									Anti-His
								Anti-His
15kDa
Figure 2f
170kDa
100kDa
70kDa
55kDa
40kDa
35kDa
25kDa
								Anti-His
15kDa

## Sheet: Figure 3
Figure 3a
																							protein normalization
													Anti-β-Actin
					Anti-GFP																Anti-GFP
																						Corr. Area		26501.4	22508	27648.8	26892.4
Figure 3b														protein normalization
												Anti-β-Actin
					Anti-GFP
														Corr. Area	13886.6	13806.6	14135.3	10283.8

## Sheet: Figure 4
4i
no stress	APT1			APT1C20S			APT1C22S			APT1C37S			APT1C20SC22S			APT1C20SC37S			APT1C22SC37S			APT1SSS
	N	N+M	M	N	N+M	M	N	N+M	M	N	N+M	M	N	N+M	M	N	N+M	M	N	N+M	M	N	N+M	M
	0	0.121951	0.878049	0	0.31	0.69	0	0.0363636	0.963636	0	0	1	0	0	1	0	0	1	0	0	1	0	0	1
	0	0.116883	0.883117	0	0.137255	0.862745	0	0.111111	0.888889	0	0	1	0	0	1	0	0	1	0	0	1	0	0	1
	0	0.112245	0.887755	0	0.142857	0.857143	0	0.0810811	0.918919	0	0	1	0	0	1	0	0	1	0	0	1	0	0	1
	0	0.0875	0.9125	0	0.151899	0.848101	0	0.280702	0.719298	0	0	1	0	0	1	0	0	1	0	0	1	0	0	1
	0	0.126582	0.873418	0	0.155556	0.844444	0	0.0526316	0.947368	0	0	1	0	0	1	0	0	1	0	0	1	0	0	1
	0	0.0823529	0.917647	0	0.179245	0.820755	0	0.131579	0.868421	0	0	1	0	0	1	0	0	1	0	0	1	0	0	1
	0	0.0918367	0.908163	0	0.0721649	0.927835	0	0.145833	0.854167	0	0	1	0	0	1	0	0	1	0	0	1	0	0	1
	0	0.149254	0.850746	0	0.0535714	0.946429	0	0.162162	0.837838	0	0	1	0	0	1	0	0	1	0	0	1	0	0	1
	0	0.12	0.88	0	0.102941	0.897059	0	0.173077	0.826923	0	0	1	0	0	1	0	0	1	0	0	1	0	0	1
	0	0.106195	0.893805	0	0.107143	0.892857	0	0.151515	0.848485	0	0	1	0	0	1	0	0	1	0	0	1	0	0	1
oxidative stress
	N	N+M	M	N	N+M	M	N	N+M	M	N	N+M	M	N	N+M	M	N	N+M	M	N	N+M	M	N	N+M	M
	0.5	0.285714	0.214286	0.5125	0.225	0.2625	0.465909	0.295455	0.238636	0	0	1	0	0	1	0	0	1	0	0	1	0	0	1
	0.465116	0.255814	0.27907	0.461538	0.138462	0.4	0.410959	0.287671	0.30137	0	0	1	0	0	1	0	0	1	0	0	1	0	0	1
	0.346939	0.489796	0.163265	0.439252	0.317757	0.242991	0.488372	0.27907	0.232558	0	0	1	0	0	1	0	0	1	0	0	1	0	0	1
	0.36	0.54	0.1	0.241935	0.354839	0.403226	0.370787	0.426966	0.202247	0	0	1	0	0	1	0	0	1	0	0	1	0	0	1
	0.456522	0.434783	0.108696	0.5	0.184211	0.315789	0.440559	0.377622	0.181818	0	0	1	0	0	1	0	0	1	0	0	1	0	0	1
	0.411765	0.333333	0.254902	0.468354	0.202532	0.329114	0.382716	0.283951	0.333333	0	0	1	0	0	1	0	0	1	0	0	1	0	0	1
	0.673913	0.23913	0.0869565	0.363636	0.272727	0.363636	0.423913	0.315217	0.26087	0	0	1	0	0	1	0	0	1	0	0	1	0	0	1
	0.549296	0.408451	0.0422535	0.106383	0.234043	0.659574	0.30303	0.40404	0.292929	0	0	1	0	0	1	0	0	1	0	0	1	0	0	1
	0.546667	0.32	0.133333	0.369565	0.304348	0.326087	0.222222	0.361111	0.416667	0	0	1	0	0	1	0	0	1	0	0	1	0	0	1
	0.571429	0.351648	0.0769231	0.425532	0.255319	0.319149	0.0843373	0.445783	0.46988	0	0	1	0	0	1	0	0	1	0	0	1	0	0	1

## Sheet: Figure 5
Figure 5c										Figure 5d										Figure 5e
	R108						Ave.	S.E.			R108						Ave.	S.E.			R108						Ave.	S.E.
1	71.059	69.978	58.737	76.629	91.041	66.144	72.2647	10.943		1	71.047	76.578	95.707	83.898	90.71	90.91	84.8083	9.47399		1	38.005	46.001	33.394	27.866	35.229	44.25	37.4575	6.82502
2	98.547	94.797	91.291	95.572	78.589	104.83	93.9377	8.78504		2	91.13	85.743	138.959	93.794	106.14	100.597	102.727	19.14		2	33.532	40.324	48.564	42.245	37.714	34.676	39.5092	5.52173
3	73.13	91.547	78.797	84.8	74.285	82.658	80.8695	6.9312		3	87.285	91.512	119.924	77.565	73.328	93.317	90.4885	16.415		3	22.472	36.621	31.804	22.301	24.03	28.565	27.6322	5.78096
4	56.7	43.016	44.309	48.946	42.281	46.906	47.0263	5.35284		4	86.714	77.887	132.178	74.993	72.989	82.007	87.7947	22.2971		4	14.992	25.307	19.212	18.69	17.427	22.738	19.7277	3.72165
5	35.764	28.826	34.918	35.843	37.29	32.826	34.2445	3.032		5	94.313	66.65	131.935	64.175	64.713	70.331	82.0195	26.9573		5	16.582	19.244	15.362	18.013	12.474	17.115	16.465	2.35372
6	33.947	27.652	22.856	22.974	14.835	26.54	24.8007	6.34419		6	84.613	55.079	120.989	55.99	59.04	65.311	73.5037	25.6935		6	13.806	16.459	13.305	16.931	11.173	14.262	14.3227	2.12575
7	28.649	20.471	16.275	16.593	14.954	11.813	18.1258	5.86386		7	58.782	54.777	110.572	54.436	60.628	61.778	66.8288	21.638		7	12.801	13.521	12.385	14.669	11.713	14.758	13.3078	1.23719
8	16.071	16.606	19.261	14.207	15.994	8.056	15.0325	3.78714		8	54.499	56.375	105.151	42.065	40.409	52.897	58.566	23.7723		8	11.713	13.776	12.532	12.54	14.474	11.403	12.7397	1.18369
9	8.312	8.185	13.58	18.199	16.98	1.779	11.1725	6.23282		9	68.52	49.353	97.071	41.732	31.294	42.3	55.045	24.0164		9	12.762	12.144	11.208	11.801	12.394	13.348	12.2762	0.746053
10	7.747	9.202	24.225	18.295	13.202	1.856	12.4212	7.97842		10	70.148	54.184	95.601	46.115	38.288	33.665	56.3335	23.1574		10	13.174	11.121	10.856	11.928	10.427	13.028	11.7557	1.15219
11	6.969	4.25	9.53	5.682	4.993	2.814	5.70633	2.33284		11	64.567	40.97	96.172	35.883	37.567	36.614	51.9622	24.2303		11	10.104	12.431	8.771	12.925	8.043	11.75	10.6707	2.00899
12	5.952	4.33	12.378	4.554	3.911	2.665	5.63167	3.47083		12	42.858	58.023	83.047	43.15	38.88	20.354	47.7187	21.0984		12	9.779	9.373	9.558	10.711	7.07	11.483	9.66233	1.49953
13	8.924	4.28	9.872	4.04	2.304	1.654	5.179	3.43063		13	51.152	39.562	82.753	40.029	23.836	28.638	44.3283	21.1203		13	9.558	7.823	9.397	10.428	8.758	10.291	9.37583	0.976855
14	6.435	5.15	9.558	3.619	1.851	1.698	4.7185	3.0036		14	43.286	28.43	79.24	35.943	28.924	23.87	39.9488	20.4144		14	9.94	10.012	8.929	8.887	9.189	9.708	9.44417	0.505734
	apt1						Ave.	S.E.			apt1						Ave.	S.E.			apt1						Ave.	S.E.
1	62.211	109.869	60.034	62.684	42.933	57.607	65.8897	22.7503		1	95.583	109.317	96.93	105.976	74.383	90.908	95.5162	12.4074		1	51.4	39.312	36.294	35.3	38.642	45.787	41.1225	6.22947
2	80.438	117.007	113.889	91.474	97.97	97.088	99.6443	13.7793		2	129.438	140.257	136.969	113.089	145.463	113.728	129.824	13.7388		2	39.998	44.955	54.041	39.563	14.46	34.847	37.9773	13.2378
3	102.09	96.549	78.634	58.661	46.967	44.509	71.235	24.9355		3	115.393	116.467	105.845	124.31	120.478	101.295	113.965	8.76585		3	28.288	31.156	22.638	26.592	29.215	23.929	26.9697	3.23903
4	68.151	81.183	79.287	46.459	43.95	52.083	61.8522	16.5542		4	106.71	109.456	106.896	104.891	116.768	111.852	109.429	4.33901		4	14.652	25.272	15.061	28.203	21.816	11.345	19.3915	6.69423
5	35.885	63.643	30.161	26.146	21.749	28.252	34.306	15.1079		5	98.787	97.276	91.221	122.079	107.952	100.435	102.958	10.8107		5	10.71	11.309	14.505	11.558	15.045	14.078	12.8675	1.88078
6	44.533	37.158	47.649	17.789	17.422	6.028	28.4298	16.9771		6	86.109	87.083	87.555	114.271	81.941	87.809	90.7947	11.7019		6	9.79	12.862	10.151	13.597	12.323	12.358	11.8468	1.52893
7	32.642	12.062	20.079	20.232	9.49	3.328	16.3055	10.2899		7	79.377	81.919	76.578	115.845	87.272	80.861	86.9753	14.5763		7	10.411	9.844	11.31	15.346	10.841	13.653	11.9008	2.13831
8	13.832	9.392	1.751	17.696	8.646	24.152	12.5782	7.8046		8	77.04	70.025	69.225	111.685	79.795	77.94	80.9517	15.6662		8	9.522	10.446	9.366	11.719	9.435	10.74	10.2047	0.938063
9	3.949	7.756	16.988	11.532	6.579	8.763	9.26117	4.53404		9	65.574	61.768	66.747	92.218	64.792	70.923	70.337	11.1254		9	8.744	10.063	8.016	9.709	10.854	10.922	9.718	1.15799
10	2.454	3.912	3.212	7.113	7.741	1.727	4.35983	2.49376		10	75.062	75.329	59.995	92.708	60.875	60.143	70.6853	13.0183		10	8.227	8.886	8.388	10.151	9.803	12.248	9.61717	1.49792
11	3.45	4.244	2.086	3.26	6.666	1.663	3.5615	1.78821		11	65.988	71.52	62.848	70.366	61.69	58.614	65.171	5.06899		11	7.602	9.392	7.534	9.155	9.28	14.307	9.545	2.47959
12	2.633	6.946	2.212	2.472	3.714	1.259	3.206	1.99457		12	65.658	47.625	59.583	65.528	61.351	61.03	60.1292	6.6132		12	7.431	7.797	7.386	11.018	8.818	10.25	8.78333	1.54274
13	2.885	3.276	2.385	4.042	4.741	1.465	3.13233	1.16924		13	57.38	61.553	72.548	60.391	60.244	53.333	60.9082	6.42559		13	7.196	7.531	10.482	10.82	9.092	8.852	8.9955	1.47996
14	1.321	1.489	1.547	6.802	5.052	1.257	2.91133	2.40292		14	56.902	63.231	63.83	65.869	40.097	28.166	53.0158	15.4014		14	6.646	7.366	9.487	10.581	7.822	9.434	8.556	1.50607
	APT1/apt1						Ave.	S.E.			APT1/apt1						Ave.	S.E.			APT1/apt1						Ave.	S.E.
1	97.08	78.747	84.509	53.505	69.177	76.665	76.6138	14.6634		1	94.092	95.583	88.493	85.252	85.093	131.565	96.6797	17.6451		1	36.054	40.717	37.89	32.936	46.183	40.812	39.0987	4.57059
2	98.36	93.154	105.233	90.351	81.114	107.317	95.9215	9.80265		2	103.295	106.707	92.514	97.451	94.168	145.18	106.552	19.6775		2	37.116	33.072	41.007	35.929	31.402	39.714	36.3733	3.71464
3	49.84	85.804	70.47	77.343	68.335	58.832	68.4373	12.831		3	103.766	107.094	82.62	77.068	80.323	129.087	96.6597	20.2916		3	32.753	35.412	33.284	28.995	23.147	33.071	31.1103	4.41953
4	34.128	59.145	59.966	63.573	50.385	42.865	51.677	11.4305		4	86.556	96.503	71.639	77.779	82.546	105.886	86.8182	12.5524		4	24.546	18.278	27.795	18.488	22.15	17.629	21.481	4.09301
5	45.901	46.547	39.213	57.776	42.48	21.297	42.2023	12.0095		5	82.193	64.704	62.609	80.645	80.686	117.871	81.4513	19.8176		5	18.609	13.366	21.092	16.507	16.473	24.89	18.4895	4.0497
6	30.184	29.639	39.773	22.951	25.548	14.533	27.1047	8.41564		6	70.185	66.133	79.507	63.951	71.273	105.745	76.1323	15.4639		6	19.874	13.649	17.048	13.506	11.203	17.438	15.453	3.19804
7	40.361	43.764	6.862	15.706	14.142	11.209	22.0073	15.8604		7	61.695	54.266	70.206	57.572	67.735	86.932	66.401	11.7059		7	17.576	13.239	14.816	11.16	13.171	21.561	15.2538	3.75558
8	26.063	19.923	5.347	4.521	4.546	8.678	11.513	9.22946		8	50.048	60.082	55.34	56.913	56.644	73.39	58.7362	7.89006		8	11.23	11.238	11.024	10.61	11.591	11.998	11.2818	0.475589
9	19.857	14.962	4.52	2.425	5.732	7.03	9.08767	6.80052		9	54.459	63.711	47.112	54.654	53.948	74.228	58.0187	9.53586		9	12.123	11.076	10.172	8.33	8.852	10.488	10.1735	1.4042
10	11.676	4.884	4.835	2.609	13.061	16.844	8.98483	5.66239		10	65.49	65.142	43.435	62.182	56.291	77.508	61.6747	11.3066		10	8.645	8.638	9.218	8.433	8.822	9.673	8.90483	0.459642
11	10.108	6.572	5.732	2.588	2.924	14.293	7.03617	4.48799		11	57.009	51.517	39.451	57.048	44.302	63.501	52.138	8.94093		11	7.913	9.867	8.999	6.862	8.578	9.054	8.5455	1.04364
12	13.023	3.775	6.418	2.871	3.827	21.989	8.6505	7.51608		12	55.797	42.147	29.139	58.262	58.781	57.319	50.2408	12.0751		12	8.949	8.939	8.862	6.597	7.042	8.613	8.167	1.06019
13	3.321	3.107	11.941	1.882	2.908	32.836	9.3325	12.0905		13	51.422	47.251	35.811	42.858	48.071	53.179	46.432	6.3144		13	6.604	7.116	7.582	6.995	6.794	6.39	6.9135	0.419205
14	6.945	1.968	5.849	0.825	12.815	3.821	5.3705	4.30739		14	49.605	33.06	37.244	30.581	41.71	51.154	40.559	8.51109		14	7.319	8.093	6.121	6.906	7.487	7.444	7.22833	0.663231
	APT1SSS/apt1						Ave.	S.E.			APT1SSS/apt1						Ave.	S.E.			APT1SSS/apt1						Ave.	S.E.
1	87.238	63.106	86.209	99.214	78.389	81.571	82.6212	11.9111		1	93.461	90.756	86.629	100.905	85.579	116.245	95.5958	11.5178		1	46.621	47.806	40.579	25.883	28.121	36.277	37.5478	9.20097
2	116.247	87.034	101.173	82.509	104.856	111.336	100.526	13.3403		2	120.191	121.677	105.191	121.817	112.57	139.167	120.102	11.384		2	39.074	37.688	27.441	31.408	40.093	50.704	37.7347	8.01932
3	64.517	64.383	86.946	63.6	80.214	94.105	75.6275	13.3049		3	100.366	109.016	109.202	114.493	97.757	117.328	108.027	7.67907		3	33.678	24.853	30.225	25.857	36.694	24.971	29.3797	5.00052
4	47.045	39.181	75.666	70.471	76.323	68.898	62.9307	15.814		4	87.307	97.29	98.218	100.204	88.63	104.661	96.0517	6.76963		4	15.626	15.16	28.279	16.954	29.785	18.549	20.7255	6.55852
5	22.582	41.459	74.69	56.101	69.313	45.502	51.6078	19.2314		5	90.349	97.62	86.215	101.281	88.476	92.099	92.6733	5.72052		5	18.244	15.126	20.603	16.97	15.23	18.935	17.518	2.15912
6	15.724	31.788	30.493	25.967	47.799	43.144	32.4858	11.6276		6	85.397	102.894	77.784	96.961	85.575	84.202	88.8022	9.27057		6	15.46	14.421	12.563	14.595	13.009	16.249	14.3828	1.40631
7	29.3	28.589	30.616	46.978	22.789	34.545	32.1362	8.20231		7	77.195	95.27	66.879	94.479	90.782	92.899	86.2507	11.5849		7	15.792	9.6	17.714	11.866	17.722	15.076	14.6283	3.27296
8	13.981	15.787	22.039	26.917	21.364	24.673	20.7935	5.01796		8	69.404	86.801	60.628	84.923	81.347	76.784	76.6478	10.0277		8	14.105	7.531	14.889	11.799	15.995	11.753	12.6787	3.03471
9	5.844	5.026	17.272	15.739	19.238	23.344	14.4105	7.40971		9	64.949	76.835	53.659	69.782	75.762	65.523	67.7517	8.5114		9	10.909	8.996	10.343	10.856	15.312	10.713	11.1882	2.14196
10	6.335	8.354	8.49	6.69	12.981	13.405	9.37583	3.08288		10	59.216	70.031	46.548	64.431	73.837	70.63	64.1155	10.0465		10	9.124	7.688	7.747	9.444	13.394	8.542	9.32317	2.11633
11	3.023	3.091	13.599	9.995	18.068	8.6	9.396	5.90304		11	63.266	68.863	52.217	60.767	70.319	64.483	63.3192	6.49401		11	7.876	6.388	7.981	7.395	9.569	7.866	7.84583	1.03125
12	2.592	2.376	5.826	2.146	3.574	10.627	4.5235	3.28164		12	52.917	60.656	56.755	65.908	54.07	58.595	58.1502	4.7464		12	8.058	7.821	7.654	6.336	8.041	7.758	7.61133	0.644654
13	1.48	1.641	2.419	7.974	2.576	8.804	4.149	3.32206		13	54.838	57.522	52.234	72.142	59.78	55.458	58.6623	7.07768		13	7.052	6.51	7.974	6.141	7.472	7.868	7.1695	0.739349
14	1.042	1.794	1.13	8.707	6.328	2.391	3.56533	3.1901		14	58.365	53.368	52.7	68.603	66.12	53.7	58.8093	6.96558		14	7.463	6.603	6.857	6.889	7.212	6.708	6.95533	0.323415
	nacsa-1						Ave.	S.E.			nacsa-1						Ave.	S.E.			nacsa-1						Ave.	S.E.
1	63.525	47.532	62.498	87.73	67.063	79.796	68.024	14.1317		1	94.073	130.16	101.231	114.558	85.892	92.532	103.074	16.47		1	32.708	31.189	42.052	36.874	40.614	32.687	36.0207	4.55271
2	79.281	92.645	148.134	93.867	88.957	105.915	101.466	24.4209		2	127.409	134.153	103.329	130.269	106.426	110.764	118.725	13.4043		2	34.061	32.986	44.129	27.17	52.498	48.298	39.857	9.91019
3	106.419	87.458	100.031	118.811	62.164	37.267	85.3583	30.4404		3	117.125	115.936	116.384	124.632	95.591	99.149	111.469	11.4303		3	34.873	37.444	27.813	24.259	35.438	33.037	32.144	5.06194
4	115.512	66.915	99.763	76.044	77.329	38.837	79.0667	26.5889		4	105.619	101.219	104.874	102.463	82.127	86.867	97.1948	10.0756		4	22.838	30.431	24.85	14.208	25.008	15.869	22.2007	6.11584
5	79.834	74.253	71.215	67.357	65.666	12.724	61.8415	24.5895		5	103.903	101.34	111.734	94.139	83.713	89.463	97.382	10.2395		5	14.905	22.707	19.853	15.147	24.418	12.348	18.2297	4.81928
6	47.928	38.978	44.258	43.508	34.853	25.034	39.0932	8.24467		6	98.806	90.743	105.049	92.97	87.889	91.712	94.5282	6.28892		6	12.441	18.714	9.398	13.394	17.602	8.442	13.3318	4.18055
7	41.313	30.755	19.699	25.675	15.658	3.763	22.8105	12.9407		7	87.756	86.158	93.103	90.719	78.517	91.648	87.9835	5.29376		7	10.951	14.334	9.622	12.049	13.706	5.352	11.0023	3.26618
8	40.71	13.368	17.617	2.472	8.359	5.615	14.6902	13.8497		8	76.787	79.072	80.143	93.934	78.07	89.882	82.9813	7.11913		8	10.582	11.839	8.225	8.344	14.55	7.501	10.1735	2.69742
9	14.372	7.72	13.01	12.304	6.934	2.205	9.42417	4.62286		9	65.645	65.002	74.179	62.958	71.143	74.911	68.973	5.1009		9	9.447	13.418	8.323	7.362	9.185	6.792	9.08783	2.3547
10	9.212	16.778	8.983	7.675	8.764	3.061	9.07883	4.41788		10	54.57	60.316	64.318	62.576	49.567	64.017	59.2273	5.93746		10	8.892	10.416	9.373	8.575	9.424	7.758	9.073	0.897423
11	5.776	`2.126	8.477	12.408	8.206	2.472	7.4678	3.66706		11	55.788	55.309	58.354	44.011	43.203	55.236	51.9835	6.59323		11	8.041	9.969	8.615	8.217	9.736	8.48	8.843	0.810451
12	9.93	7.645	7.347	7.701	0.648	2.326	5.93283	3.60483		12	57.069	48.845	53.039	52.944	42.972	48.132	50.5002	4.91098		12	8.409	8.382	8.172	8.355	8.645	8.555	8.41967	0.165011
13	3.308	5.64	4.342	1.326	2.16	2.783	3.25983	1.55018		13	51.591	45.025	36.572	58.675	41.575	55.399	48.1395	8.51128		13	8.144	8.966	8.143	8.455	8.264	8.232	8.36733	0.314733
14	2.524	8.03	5.424	1.441	1.183	3.301	3.6505	2.63389		14	49.732	53.236	48.008	48.027	45.717	52.96	49.6133	2.98707		14	8.104	8.522	7.989	8.248	8.557	8.091	8.25183	0.23788
	glyI-1						Ave.	S.E.			glyI-1						Ave.	S.E.			glyI-1						Ave.	S.E.
1	123.82	101.427	109.766	90.67	126.753	100.76	108.866	14.1175		1	84.597	79.125	93.059	86.381	90.933	82.246	86.0568	5.24626		1	18.514	19.235	19.129	20.132	21.242	19.882	19.689	0.953483
2	138.004	97.171	107.311	101.537	118.818	103.292	111.022	15.1271		2	116.971	114.187	105.152	125.188	103.302	134.675	116.579	11.9525		2	22.928	16.743	18.803	24.297	23.892	18.62	20.8805	3.2087
3	122.312	99.289	102.503	102.5	128.734	111.888	111.204	12.0382		3	111.944	121.378	95.662	108.008	125.747	127.363	115.017	12.1754		3	17.442	16.641	19.295	22.821	17.834	15.972	18.3342	2.47175
4	129.587	82.909	117.64	76.339	107.276	91.564	100.886	20.7745		4	114.398	119.375	105.324	112.896	113.515	108.204	112.285	4.93415		4	15.119	13.747	16.528	13.345	12.995	12.057	13.9652	1.60711
5	82.326	68.653	82.751	67.397	110.641	76.83	81.433	15.73		5	112.953	111.735	80.972	111.657	107.167	120.4	107.481	13.6763		5	11.967	11.983	13.585	14.044	11.653	11.82	12.5087	1.02878
6	64.631	59.215	66.661	44.774	43.062	60.008	56.3918	10.0702		6	99.687	104.37	97.231	117.809	93.149	104.343	102.765	8.53176		6	12.454	10.858	13.364	13.857	8.198	7.428	11.0265	2.70153
7	56.852	33.7	51.421	21.043	44.505	21.024	38.0908	15.3101		7	101.486	101.032	89.288	102.45	87.892	112.172	99.0533	9.09293		7	13.089	8.883	8.322	15.264	5.976	5.788	9.55367	3.84846
8	27.958	9.569	49.732	8.489	21.937	28.071	24.2927	15.1457		8	95.183	107.062	78.698	104.818	73.914	104.561	94.0393	14.4095		8	10.555	6.434	7.08	12.861	6.154	6.323	8.2345	2.80522
9	27.708	10.037	22.487	5.084	7.897	18.494	15.2845	8.97421		9	81.155	95.411	56.729	89.22	69.241	96.067	81.3038	15.6786		9	7.065	7.97	8	11.914	6.325	6.366	7.94	2.08079
10	9.313	6.502	15.881	5.021	8.751	12.963	9.7385	4.05003		10	80.208	80.168	61.11	73.042	57.98	71.729	70.7062	9.38462		10	6.097	7.188	5.778	10.344	6.755	7.276	7.23967	1.63205
11	11.585	2.724	15.184	4.447	6.839	16.854	9.6055	5.81717		11	90.298	75.867	68.674	85.463	54.211	56.969	71.9137	14.727		11	7.195	5.758	5.906	8.435	6.233	5.734	6.5435	1.07493
12	11.012	1.843	8.097	13.308	5.356	10.723	8.38983	4.21091		12	81.949	62.317	56.785	89.586	54.818	50.412	65.9778	15.9823		12	7.022	4.578	6.459	6.195	5.414	2.635	5.38383	1.59398
13	21.182	1.266	6.293	9.531	7.649	6.696	8.7695	6.67294		13	71.371	55.462	43.884	77.062	39.22	40.74	54.6232	16.3097		13	6.184	5.357	6.941	5.867	5.597	4.181	5.68783	0.920539
14	22.742	1.168	6.008	3.647	4.801	7.011	7.56283	7.70694		14	67.766	52.308	34.967	61.65	40.866	50.761	51.3863	12.2894		14	5.752	5.158	4.696	7.387	5.108	5.058	5.5265	0.972879
Figure 5f										Figure 5g
					Ave.	S.E.									Ave.	S.E.				Figure 5h
WT	0 min	1.3229	0.6771	1	1	0.3229				WT	0 min	1.1656	0.6689	1.1656	1.00003	0.28677					R108						Ave.	S.E.
	15 min	9.6354	8.8333	10.4375	9.6354	0.8021					15 min	30.5865	39.7179	18.8567	29.7204	10.4575				1	48.28	49.256	34.942	37.712	47.851	54.523	45.4273	7.49494
	6 h	76.6667	69.2123	61.875	69.2513	7.39593					6 h	103.935	122.494	92.7988	106.409	15.0017				2	57.815	57.775	54.075	47.575	42.722	57.041	52.8338	6.29877
apt1	0 min	0.7708	0.8	0.9688	0.846533	0.106888				apt1-1	0 min	0.467	1.2175	0.5308	0.738433	0.416108				3	67.737	59.08	62.694	55.502	58.321	51.245	59.0965	5.70558
	15 min	0.9646	1.0188	0.9833	0.9889	0.0275305					15 min	0.8537	0.9874	0.8612	0.900767	0.0751203				4	56.546	47.152	63.253	54.098	48.46	52.294	53.6338	5.86178
	6 h	3.4167	2.4375	3.1875	3.0139	0.512163					6 h	21.4551	16.9265	22.4202	20.2673	2.93315				5	50.604	38.981	51.458	52.597	34.559	40.508	44.7845	7.69373
APT/apt1	0 min	0.9167	0.9896	1.2333	1.04653	0.165801				apt1-2	0 min	0.4187	0.3957	0.9131	0.575833	0.292308				6	43.938	32.842	37.825	40.849	35.551	34.645	37.6083	4.15561
	15 min	5.125	9.2083	7.1672	7.16683	2.04165					15 min	1.8263	1.0097	1.4172	1.41773	0.4083				7	35.966	34.315	30.818	30.374	37.7	28.89	33.0105	3.49757
	6 h	54.7917	52.8732	49.5833	52.4161	2.63412					6 h	12.6206	31.9228	27.3942	23.9792	10.0941				8	27.716	29.115	38.103	37.412	30.424	36.963	33.2888	4.6981
APTSSS/apt1	0 min	1.1708	1.4146	1.4021	1.32917	0.137292				nacsa-1	0 min	0.4061	0.1559	0.3846	0.315533	0.138664				9	33.296	24.661	19.843	29.282	27.636	27.035	26.9588	4.51522
	15 min	1.7688	2.8125	1.6458	2.0757	0.641044					15 min	1.173	0.5709	1.2027	0.9822	0.356506				10	32.187	25.651	20.707	34.868	29.444	30.373	28.8717	5.03117
	6 h	3.4792	3.7083	5.5208	4.2361	1.11846					6 h	7.2829	8.9829	7.8693	8.04503	0.863517				11	28.476	28.169	24.887	26.824	30.798	30.837	28.3318	2.30415
										nacsa-2	0 min	0.2739	0.3177	0.3036	0.2984	0.0223582				12	29.335	30.975	31.082	27.255	33.122	30.675	30.4073	1.96497
											15 min	0.9577	1.0765	0.7944	0.942867	0.141634				13	30.15	20.153	27.774	30.826	29.962	27.867	27.7887	3.94549
											6 h	11.1359	11.6555	9.8738	10.8884	0.916273				14	21.729	16.785	28.471	30.738	19.654	25.86	23.8728	5.38246
																					apt1						Ave.	S.E.
																				1	29.012	26.353	31.53	21.38	31.72	26.523	27.753	3.8904
Figure 5i										Figure 5j										2	21.335	35.411	29.003	45.82	22.451	35.315	31.5558	9.23407
						Ave.	S.E.									Ave.	S.E.			3	29.99	28.84	32.752	28.571	36.927	25.173	30.3755	4.03481
WT	0 min	4.41331	4.62993	4.08875	4.43153	4.39088	0.224043			WT	0 min	4.28	4.12	4.74	3.97	4.38	0.32187			4	26.525	20.794	24.696	14.146	24.671	13.367	20.6998	5.6992
	15 min	3.33382	3.44251	3.25431	2.96184	3.24812	0.205854				15 min	3.24	3.31	3.56	3	3.37	0.168226			5	16.021	18.302	13.887	10.796	13.766	9.983	13.7925	3.12419
	6 h	1.63249	1.79807	2.1887	1.66669	1.82149	0.255				6 h	2.05	2.43	1.95	1.96	2.14333	0.253246			6	10.619	12.361	11.537	12.688	13.905	12.214	12.2207	1.10525
apt1	0 min	4.77127	4.47125	4.16019	4.05966	4.36559	0.322244			apt1-1	0 min	4.66	4.34	3.96	4.02	4.32	0.350428			7	10.731	13.835	15.284	17.607	11.496	14.394	13.8912	2.519
	15 min	2.8804	2.48648	2.38718	2.37026	2.53108	0.238457				15 min	1.38	1.85	1.6	1.74	1.61	0.23516			8	17.296	18.497	11.914	16.831	17.214	14.92	16.112	2.36074
	6 h	1.47554	1.46503	1.02006	1.36153	1.33054	0.213285				6 h	0.82	0.99	0.71	1.16	0.84	0.141067			9	15.165	11.464	12.554	11.329	13.55	11.347	12.5682	1.5462
APT/apt1	0 min	4.06996	4.42226	4.25237	4.2134	4.2395	0.144904			apt1-2	0 min	4.06	4.24	3.91	4.32	4.07	0.165227			10	12.766	10.925	11.682	11.273	12.842	12.062	11.925	0.781165
	15 min	3.13114	3.71536	3.02825	3.8915	3.44156	0.426068				15 min	1.8	2.14	2.05	2.4	1.99667	0.176163			11	11.907	10.256	11.601	12.533	10.641	9.048	10.9977	1.26701
	6 h	2.12555	2.03552	1.71574	1.9457	1.95563	0.175973				6 h	1.47	1.46	1.34	1.24	1.42333	0.0723418			12	9.68	11.547	10.191	10.69	11.726	9.433	10.5445	0.951827
APTSSS/apt1	0 min	4.43087	4.74363	4.5129	4.48673	4.54353	0.137718			nacsa-1	0 min	4.26	4.3	3.98	4.02	4.18	0.174356			13	8.896	9.505	10.048	9.128	10.066	9.365	9.50133	0.477933
	15 min	1.7498	2.0432	2.59376	2.72431	2.27777	0.459354				15 min	2.45	2.64	2.39	2.49	2.49333	0.130512			14	9.942	8.919	9.623	9.46	10.264	8.742	9.49167	0.58438
	6 h	1.39733	1.42581	1.18549	1.76707	1.44393	0.240631				6 h	1.41	1.76	0.9	1.69	1.35667	0.432474
										nacsa-2	0 min	4.29	4.05	4.49	3.86	4.27667	0.220303				APT1/apt1						Ave.	S.E.
											15 min	2.58	2.77	2.26	2.18	2.53667	0.257747			1	41.306	53.13	40.175	38.354	46.279	35.507	42.4585	6.32756
											6 h	1.47	1.41	1.44	0.81	1.44	0.03			2	45.926	58.553	46.43	58.883	49.848	30.495	48.3558	10.4466
										glyI-1	0 min	3.16	3.07	3.48	3.3	3.23667	0.215484			3	45.324	58.127	56.041	61.108	61.415	36.997	53.1687	9.86845
											15 min	1.88	1.99	1.8	2.01	1.89	0.0953939			4	44.164	64.009	48.553	51.103	33.503	42.87	47.367	10.149
											6 h	0.73	1.09	0.95	0.66	0.923333	0.181475			5	31.625	46.763	`38.136	51.522	34.292	32.939	39.4282	9.07523
										glyI-2	0 min	2.32	2.19	2.41	2.27	2.30667	0.110604			6	34.358	45.257	30.864	37.174	30.706	26.868	34.2045	6.45325
											15 min	1.83	1.93	1.63	1.91	1.79667	0.152753			7	34.376	35.959	29.908	32.896	28.523	31.175	32.1395	2.79828
											6 h	0.89	0.45	0.63	0.57	0.656667	0.221209			8	34.037	30.14	34.031	24.786	27.246	33.75	30.665	3.96851
																				9	30.862	29.045	27.301	37.338	37.842	31.912	32.3833	4.3326
																				10	29.257	13.114	23.433	34.353	33.973	20.631	25.7935	8.30853
																				11	23.143	27.949	21.403	25.904	36.408	15.517	25.054	7.0136
																				12	24.863	28.495	26.23	31.636	32.748	20.575	27.4245	4.51943
																				13	23.456	29.437	21.409	27.28	29.291	24.805	25.9463	3.26319
																				14	28.5	22.82	24.631	20.121	29.77	27.361	25.5338	3.67588
																					APT1SSS/apt1						Ave.	S.E.
																				1	29.304	30.222	29.467	27.456	27.657	25.073	28.1965	1.87291
																				2	34.986	33.07	24.895	24.775	35.049	26.495	29.8783	5.0067
																				3	26.64	26.999	26.08	29.351	25.111	26.387	26.7613	1.42166
																				4	20.873	21.511	23.033	14.967	13.025	21.696	19.1842	4.12575
																				5	11.929	17.356	14.44	15.063	10.889	14.321	13.9997	2.30897
																				6	15.16	17.93	14.044	12.456	18.184	9.393	14.5278	3.35366
																				7	11.336	12.481	11.632	12.481	12.113	10.678	11.7868	0.710894
																				8	13.018	12.785	13.217	13.781	15.17	11.747	13.2863	1.13935
																				9	12.903	12.171	14.263	14.855	8.692	11.611	12.4158	2.1988
																				10	12.721	11.815	13.005	14.386	8.643	14.263	12.4722	2.11235
																				11	14.104	12.578	12.782	15.025	9.861	13.591	12.9902	1.77466
																				12	12.506	13.459	13.805	16.256	10.334	13.647	13.3345	1.92661
																				13	14.055	14.627	14.317	11.132	6.886	13.549	12.4277	2.99002
																				14	13.879	12.603	11.87	10.585	9.158	13.006	11.8502	1.72439
																					nacsa-1						Ave.	S.E.
																				1	32.141	28.48	27.402	34.491	33.534	29.098	30.8577	2.9224
																				2	25.299	31.628	24.564	24.402	28.579	27.623	27.0158	2.82402
																				3	24.465	28.243	28.68	31.129	27.148	25.291	27.4927	2.42192
																				4	24.848	24.653	25.656	23.559	28.427	20.348	24.5818	2.64524
																				5	18.406	17.473	19.447	24.179	17.049	14.161	18.4525	3.32055
																				6	16.136	18.181	14.52	18.715	14.009	15.359	16.1533	1.92721
																				7	13.816	11.378	15.322	13.265	12.072	13.532	13.2308	1.38442
																				8	12.143	10.652	7.823	12.941	11.209	10.008	10.796	1.79256
																				9	9.734	9.575	8.414	10.614	11.62	9.945	9.98367	1.07421
																				10	8.759	11.763	11.789	10.763	10.085	8.648	10.3012	1.39441
																				11	11.853	14.051	9.738	8.919	14.107	11.366	11.6723	2.14637
																				12	13.755	10.536	7.544	11.868	11.561	14.86	11.6873	2.56447
																				13	9.907	6.921	7.401	7.183	10.722	9.694	8.638	1.65311
																				14	9.001	6.281	7.706	3.317	9.108	9.765	7.52967	2.40788
																					glyI-1						Ave.	S.E.
																				1	20.297	17.681	20.313	20.287	20.067	20.002	19.7745	1.03399
																				2	26.998	17.184	15.543	19.176	15.311	17.099	18.5518	4.36498
																				3	17.059	16.269	16.939	16.209	17.759	15.963	16.6997	0.674906
																				4	11.881	11.806	11.708	11.426	12.214	12.838	11.9788	0.492319
																				5	11.483	11.622	11.191	12.325	12.539	10.945	11.6842	0.628541
																				6	11.127	12.227	11.076	12.521	8.686	13.056	11.4488	1.56294
																				7	10.362	10.763	11.699	13.362	11.422	11.252	11.4767	1.04011
																				8	9.761	9.889	7.278	12.603	13.541	11.397	10.7448	2.25459
																				9	9.733	8.818	7.949	9.627	11.675	11.011	9.80217	1.37165
																				10	7.286	8.045	8.627	10.415	7.237	9.57	8.53	1.2727
																				11	8.103	7.735	6.373	9.167	6.232	11.257	8.1445	1.88141
																				12	7.875	8.925	8.266	10.636	6.605	8.692	8.49983	1.32788
																				13	7.722	10.866	8.249	7.455	8.502	10.313	8.85117	1.4075
																				14	6.478	8.637	8.897	7.586	7.949	6.63	7.69617	1.00238
																				Figure 5k
																					R108						Ave.	S.E.
																				1	17.659	17.405	16.168	27.719	23.139	19.818	20.318	4.37633
																				2	21.673	20.212	24.128	21.971	22.698	21.665	22.0578	1.29711
																				3	20.133	17.956	19.811	24.305	14.967	16.33	18.917	3.30233
																				4	16.599	16.28	15.861	26.901	17.374	15.686	18.1168	4.34486
																				5	14.994	15.303	10.613	18.05	13.982	15.653	14.7658	2.44024
																				6	8.869	7.857	13.465	18.171	23.255	8.889	13.4177	6.18853
																				7	8.304	9.792	17.635	10.131	11.802	9.127	11.1318	3.39273
																				8	7.641	9.472	14.046	12.973	10.995	8.195	10.5537	2.58694
																				9	6.645	6.548	8.932	9.387	9.905	8.961	8.39633	1.43853
																				10	4.575	7.241	9.05	9.143	11.37	9.644	8.50383	2.33462
																				11	4.379	6.517	10.229	8.452	8.916	8.333	7.80433	2.05932
																				12	4.91	5.415	8.662	7.625	8.113	7.971	7.116	1.55782
																				13	6.261	5.497	7.865	7.123	8.241	7.743	7.12167	1.05563
																				14	5.819	5.946	6.225	6.214	6.29	6.305	6.13317	0.201406
																					apt1						Ave.	S.E.
																				1	13.326	9.098	10.275	7.315	11.57	13.034	10.7697	2.33566
																				2	8.864	7.493	9.961	11.051	8.796	8.725	9.14833	1.21695
																				3	8.883	17.472	8.175	7.37	9.103	8.166	9.8615	3.77833
																				4	7.808	9.121	6.094	9.816	7.149	7.599	7.93117	1.34765
																				5	5.013	7.944	6.475	6.584	5.983	6.101	6.35	0.958695
																				6	4.497	5.89	4.863	5.487	8.039	5.91	5.781	1.24136
																				7	7.054	4.762	4.785	4.373	8.667	6.111	5.95867	1.66625
																				8	5.796	4.886	4.485	4.435	6.306	7.103	5.50183	1.08151
																				9	6.356	3.522	6.504	5.568	4.667	6.71	5.5545	1.24884
																				10	5.304	4.13	6.348	5.315	2.893	5.88	4.97833	1.26307
																				11	6.147	5.38	5.025	4.697	4.572	7.473	5.549	1.09936
																				12	5.372	5.711	5.288	4.546	4.171	5.438	5.08767	0.594296
																				13	5.232	5.635	4.527	4.869	5.709	5.982	5.32567	0.552918
																				14	6.023	5.729	4.429	4.747	4.345	4.333	4.93433	0.750475
																					APT1/apt1						Ave.	S.E.
																				1	19.976	11.723	18.793	23.211	19.388	24.441	19.5887	4.45777
																				2	23.237	22.753	16.143	21.859	17.559	19.617	20.1947	2.90748
																				3	15.131	17.174	25.523	24.776	11.712	18.648	18.8273	5.42725
																				4	11.787	14.006	18.546	17.655	20.948	16.487	16.5715	3.2774
																				5	13.41	16.908	9.063	14.007	12.733	10.555	12.7793	2.74633
																				6	22.646	13.458	11.283	9.414	8.742	10.582	12.6875	5.14692
																				7	15.681	9.802	11.072	8.969	9.608	9.981	10.8522	2.4626
																				8	10.361	10.598	10.621	9.923	10.12	9.94	10.2605	0.313156
																				9	10.79	12.152	10.745	9.058	12.441	9.209	10.7325	1.41862
																				10	11.603	8.466	10.2	6.737	10.288	8.318	9.26867	1.75002
																				11	11.083	9.677	9.929	5.809	6.758	5.766	8.17033	2.33229
																				12	9.661	10.949	6.232	7.462	6.285	7.692	8.04683	1.89176
																				13	9.073	9.411	4.989	8.43	6.731	8.52	7.859	1.68254
																				14	4.871	8.785	9.98	10.839	8.606	11.315	9.066	2.32058
																					APT1SSS/apt1						Ave.	S.E.
																				1	4.253	12.786	4.939	13.094	13.129	5.046	8.8745	4.5323
																				2	5.315	13.875	4.715	10.421	10.372	3.547	8.04083	4.09446
																				3	4.165	11.336	5.599	11.735	12.133	7.708	8.77933	3.43726
																				4	7.713	8.173	7.766	7.311	7.849	6.872	7.614	0.456724
																				5	7.397	8.283	6.9	8.245	3.916	9.97	7.45183	2.0234
																				6	9.28	3.451	10.399	7.747	7.695	7.233	7.63417	2.36767
																				7	5.915	2.285	8.726	7.057	7.323	6.307	6.26883	2.18026
																				8	6.9	3.323	6.395	6.568	5.648	6.251	5.8475	1.30402
																				9	7.174	1.051	8.152	6.616	6.208	6.305	5.91767	2.48906
																				10	7.398	6.891	6.711	6.151	5.752	5.908	6.4685	0.637122
																				11	6.294	5.956	6.675	5.349	5.978	5.911	6.02717	0.440857
																				12	6.778	7.091	5.298	5.468	5.925	6.845	6.23417	0.76968
																				13	5.674	5.932	8.318	4.612	6.576	6.513	6.27083	1.23007
																				14	6.895	6.264	9.184	5.54	7.391	4.099	6.56217	1.72468
																					nacsa-1						Ave.	S.E.
																				1	4.436	7.239	16.031	21.534	10.376	23.105	13.7868	7.66589
																				2	6.655	6.899	17.735	13.17	10.96	21.432	12.8085	5.91558
																				3	7.812	8.057	22.049	15.914	5.389	10.376	11.5995	6.24129
																				4	6.169	7.469	18.184	9.114	5.822	7.057	8.96917	4.66018
																				5	6.194	7.747	9.999	12.851	8.597	5.922	8.55167	2.59624
																				6	11.852	8.678	10.184	8.77	7.46	6.743	8.94783	1.85158
																				7	11.773	11.229	6.679	4.942	7.75	7.667	8.34	2.65474
																				8	8.07	13.279	5.279	7.778	6.69	6.57	7.94433	2.79529
																				9	6.091	12.902	4.193	9.404	6.623	5.833	7.50767	3.1393
																				10	6.69	14.479	6.757	6.269	5.427	6.677	7.7165	3.35032
																				11	5.067	9.17	5.847	5.915	6.17	7.651	6.63667	1.50151
																				12	9.675	6.128	6.187	6.584	7.397	5.503	6.91233	1.49014
																				13	7.706	6.942	5.177	8.835	6.101	4.28	6.50683	1.66971
																				14	4.914	5.748	10.462	5.85	8.016	5.582	6.762	2.09428
																					glyI-1						Ave.	S.E.
																				1	9.537	8.055	10.982	6.773	12.67	7.387	9.234	2.27206
																				2	9.882	8.32	10.432	7.261	7.909	9.848	8.942	1.28096
																				3	7.841	6.53	7.687	6.95	7.658	6.81	7.246	0.549294
																				4	5.548	6.106	5.801	6.644	7.484	5.607	6.19833	0.74707
																				5	6.373	6.549	4.951	7.587	6.44	5.32	6.20333	0.945244
																				6	6.933	6.418	5.834	7.56	5.808	7.276	6.63817	0.73863
																				7	6.38	6.653	7.216	6.485	5.939	4.896	6.2615	0.787011
																				8	6.126	4.944	4.61	4.884	4.95	6.753	5.37783	0.855047
																				9	4.579	3.641	5.28	6.578	3.457	5.197	4.78867	1.1614
																				10	5.943	5.409	6.978	6.569	5.37	7.305	6.26233	0.814836
																				11	5.275	6.273	6.134	5.893	5.183	5.362	5.68667	0.472234
																				12	4.923	5.148	5.378	6.173	5.892	5.699	5.5355	0.471243
																				13	4.438	5.64	5.435	10.424	5.627	6.141	6.28417	2.10404
																				14	4.182	4.941	4.808	6.767	4.834	4.901	5.07217	0.876113

## Sheet: Figure 6
Figure 6b								Figure 6c
		wild type	apt1-1	apt1-2	apt1-3									Ave.	S.E.
	0	0	0	0	0			wild type	0d	0.929	0.7484	0.4658	1.8581	1.00032	0.602785
	1	0	0	0	0				1d	14.2581	14.9677	15.0323	18.8387	15.7742	2.07289
	2	21.6495	4.7619	2.9703	4.34783			apt1-1	0d	0.3916	0.6645	0.5277	0.4503	0.508525	0.11798
	3	55.6701	16.6667	12.8713	16.3043				1d	1.4	1.9226	1.3548	1.4452	1.53065	0.263893
	4	78.3505	29.7619	20.7921	31.5217			apt1-2	0d	0.4852	0.4581	0.3252	0.2632	0.382925	0.10611
	5	91.7526	46.4286	40.5941	52.1739				1d	2.3871	1.4774	1.8387	1.901	1.90105	0.373993
	6	96.9072	71.4286	62.3762	69.5652			apt1-3	0d	0.4123	0.4329	0.231	0.3219	0.349525	0.0925624
	7	97.9381	86.9048	76.2376	81.5217				1d	1.2323	1.1419	1.5419	1.3053	1.30535	0.171278
	8	98.9691	92.8571	89.1089	91.3043
	9	98.9691	95.2381	98.0198	97.8261
Figure 6c					Anti-β-Actin							protein normalization
Anti-GFP
											Corr. Area		14162.6	17633.3

## Sheet: Supplementary Figure 1
Supplementary Figure 1a i				Supplementary Figure 1a ii				Supplementary Figure 1a iii				Supplementary Figure 1c									Supplementary Figure 1d
	no stress	dehydration 2 h			no stress	dehydration 2 h			no stress	dehydration 2 h															Ave.	S.E.
	0.335035	4.17835			0.35069	3.44221			4564626	93422574											Leaf	1.125	0.9375	0.9375	1	0.108253
	0.203155	7.28975			0.10974	4.89134			7916676	99273325											Stem	1.5	1.125	1.125	1.25	0.216506
	0.156444	1.42705			0.15264	4.44466			14234629	73475843											Hypocotyl	2.4375	2.0625	1.6875	2.0625	0.375
	1.44327	3.49975			0.30467	4.7359			6675196	41466035											Root	4.6875	4.5	4.5	4.5625	0.108253
	0.267565	10.3894			0.20421	2.53831			8429642	108078453
	0.71016	3.63783			0.27273	2.39745			7055331	96566708		100kDa
	0.22447	3.04812			0.17056	2.97296			8518855	65220301
	0.478906	11.2304			0.33981	1.26496			11605861	52220714		70kDa							Anti-GUS
	0.283424	0.748426			0.15998	2.41768			9320526	106440107		55kDa
	0.607458	3.54875			0.08647	3.98893			6354547	55333584
	0.244628	3.86221			0.45	4.11012			6126503	143042434
	0.58577	5.63226			0.22915	2.69547			9431593	78360855
	0.19207	5.81277			0.04886	2.08603			13979786	53837553
	0.220892	12.6834			0.75643	2.61419			6278702	44634310
	0.179823	5.00629			0.4987	4.24169			4906748	47325871
	0.265112	4.14892			0.26419	4.07534			17944522	81818700
	0.204984	8.10921			0.613	4.34321			8883535	61704335
	0.156688	5.78138			0.4198	1.56242			9038692	48102876
	0.500584	3.88424			0.63282	2.16506			6776849	131930697
	0.196033	11.7733			0.30572	4.04341			15852403	83831872
	0.814404	4.17019			0.38717	2.82246			13364321	63323328
	0.203688	3.02005			0.43739	5.11271			8345758	93750214
	0.4571	11.0748			0.23658	3.58388			8340945	75504830		70kDa
	0.251636	0.71612			0.33931	2.35991			7886675	53211586		55kDa
	0.555569	4.24337			0.49634	2.65906			13668556	126143492
	0.258037	3.35984			0.12858	6.90638			14372691	57858274		40kDa							Anti-β-Actin
	0.500305	4.47332			0.64906	4.81288			9000148	68503268
	0.198052	5.58353			0.53109	2.96468			4562714	106746596
	0.22539	13.1415			0.40852	4.80188			5627259	155675248
	0.172708	2.01377			0.20535	7.2693		Ave.	9.27808e+06	8.16139e+07
Ave.	0.369779	5.58295		Ave.	0.339652	3.61082		S.E.	3.59481e+06	3.09433e+07
S.E.	0.271217	3.53754		S.E.	0.18247	1.4219

## Sheet: Supplementary Figure 2
Supplementary Figure 2a								Supplementary Figure 2b
								100kDa
								70kDa
70kDa								55kDa
								40kDa
55kDa								35kDa
40kDa								25kDa
					Anti-GFP											Anti-His
								15kDa
Supplementary Figure 2c										Supplementary Figure 2d
100kDa
70kDa										100kDa
55kDa										70kDa
40kDa										55kDa
35kDa										40kDa
25kDa										35kDa
										25kDa
15kDa
								Anti-His		15kDa
																			Anti-His
Supplementary Figure 2e
Blank						Ave.	S.E.
32.8824	29.2353	31.0588	30.2353	29.6471	29.4706	30.4216	1.37169
33.5294	29.1177	31.0588	30.1765	29.7059	29.5294	30.5196	1.61713
33.1765	29.1177	31.0588	30.1765	29.7059	29.4706	30.451	1.49447
33.2353	29.1177	31.0588	30.2353	29.8235	29.4706	30.4902	1.50278
33.0588	29.1177	31.0588	30.1765	29.6471	29.5882	30.4412	1.44315
33.0588	29.1177	30.9412	30.1765	29.7647	29.7059	30.4608	1.40853
32.8824	29.1765	30.9412	30.2353	29.7647	29.4706	30.4118	1.35983
33.0588	29.0588	30.8823	30.1765	29.5882	29.5294	30.3824	1.45367
33.0588	29.1177	30.8823	30.4706	29.5294	29.4706	30.4216	1.45398
32.9412	29.1765	30.9412	30.2941	29.5882	29.4118	30.3922	1.40669
33.1765	29.1177	31	30.2353	29.7059	29.4706	30.451	1.48798
33.3529	29.1765	31.0588	30.2941	29.7059	29.4706	30.5098	1.54502
33.4706	29.2941	31.1177	30.4118	29.8235	29.4706	30.598	1.5574
33.5882	29.2941	31.1765	30.2353	29.5882	29.4706	30.5588	1.63642
33.2353	29.2353	31.0588	30.2353	29.5882	29.3529	30.451	1.52291
33.4118	29.2353	31.1177	30.1765	29.5882	29.3529	30.4804	1.59429
33.7059	29.2353	31.1177	30.2353	29.5882	29.3529	30.5392	1.70097
33.6471	29.4118	31.1177	30.2353	29.6471	29.4118	30.5784	1.63797
33.7059	29.4118	31.1177	30.2941	29.5882	29.3529	30.5784	1.67308
33.4706	29.2941	31.1765	30.2353	29.5882	29.3529	30.5196	1.60941
34	29.4118	31.3529	30.2941	29.5882	29.3529	30.6667	1.79914
33.6471	29.3529	31.6471	30.2941	29.6471	29.4118	30.6667	1.69251
33.4706	29.3529	31.7647	30.4118	29.5882	29.3529	30.6569	1.65812
33.5882	29.3529	31.8823	30.2941	29.5882	29.2941	30.6667	1.72772
33.4706	29.4118	31.9412	30.4118	29.6471	29.4706	30.7255	1.64776
33.7647	29.3529	31.7647	30.3529	29.6471	29.2941	30.6961	1.7633
33.8235	29.4706	31.2353	30.4118	29.6471	29.3529	30.6569	1.70585
33.7059	29.4118	31.4706	30.3529	31.0588	29.3529	30.8922	1.62055
34.1176	29.4118	31.0588	30.4706	29.5294	29.3529	30.6569	1.82729
33.9412	29.2941	31.1177	30.5294	29.6471	29.2941	30.6373	1.77465
33.5882	29.3529	31.1177	30.3529	29.7059	29.4118	30.5882	1.61396
34.0588	29.4118	31.1765	30.3529	29.7647	29.3529	30.6863	1.78756
33.8235	29.2941	31.0588	30.2353	29.7647	29.4118	30.598	1.70585
33.6471	29.3529	31.1177	30.2941	29.8235	29.2941	30.5882	1.64369
33.1765	29.4118	31.3529	30.5294	29.7647	29.3529	30.598	1.47478
33.6471	29.3529	31.1177	30.2941	29.7647	29.3529	30.5882	1.64032
33.9412	29.3529	31.3529	30.2941	29.7059	29.4118	30.6765	1.76383
33.7647	29.4706	31.1765	30.3529	29.7059	29.4118	30.6471	1.66628
33.7059	29.4118	31.1177	30.4118	29.6471	29.4118	30.6176	1.65408
34	29.3529	31.2353	30.3529	29.6471	29.2941	30.6471	1.79888
33.4118	29.3529	31.1177	30.4118	29.5882	29.2941	30.5294	1.57884
33.7059	29.7647	31.1765	30.3529	29.5294	29.2941	30.6373	1.64807
34.4706	29.4706	31.1765	30.3529	29.5294	29.4118	30.7353	1.95441
34	29.4118	31.1765	30.4118	29.5294	29.3529	30.6471	1.7904
33.6471	29.5294	31.1765	30.2941	29.4706	29.2941	30.5686	1.66323
33.9412	29.5294	29.7059	29.2353	31.1765	30	30.598	1.76996
33.5882	30.2941	28.4706	30.2941	30.7647	29.1177	30.4216	1.77113
33.2941	30.9412	31.2941	29.4118	28.7647	30.0588	30.6275	1.6078
34.1765	30.5882	28.7647	29.5294	29.5882	28.8823	30.2549	2.02806
33.7059	30.6471	31.1765	29.8823	30.2941	29.5882	30.8824	1.49231
33.2941	29.5882	29.6471	30.8823	28.7059	29.5882	30.2843	1.62992
33.2941	29.0588	30.2941	31.1765	28.8823	31	30.6176	1.62283
33.2941	29.7647	28.7059	28.4706	30.7059	30.2353	30.1961	1.74605
33.9412	29.3529	30.1765	30.3529	30.3529	30.1177	30.7157	1.62311
34.0588	28.7647	28.8823	30.5294	29	29.3529	30.098	2.04403
33.5882	28.7059	30.7059	30.7647	30.8823	30.6471	30.8824	1.55944
30.0588	30.0588	30.5882	30.4706	29.8823	29.2353	30.049	0.481374
33.4118	29.4118	30.7647	28.9412	28.8235	31.2941	30.4412	1.76539
34.1176	28.8235	29.1177	30.6471	30.2353	29	30.3235	1.99818
33.4706	28.5294	28.8235	28.7647	28.9412	28.9412	29.5784	1.91278
APT1						Ave.	S.E.
38.4118	38.5882	36.4118	38.0588	36.8235	37.2353	37.5882	0.893654
67.3529	56.8824	66.4706	65.3529	58.8824	63.9412	63.1471	4.28173
96.1176	87.5294	96.3529	97.9412	91.7647	93.1765	93.8137	3.81808
125.941	116.529	127.529	122.882	117.059	125.118	122.51	4.67737
155.765	147.294	160.353	153.177	153.588	158	154.696	4.52511
185.059	177.882	191.765	186.118	184.647	192.353	186.304	5.32283
214.941	208.412	223.177	213.235	214.882	223.471	216.353	5.90185
244.588	239.765	254.706	245.353	244.706	254.353	247.245	5.98712
274.353	271.235	286.412	271.118	280.294	283.882	277.882	6.58742
304.647	302.882	318.412	303.353	304.647	315.353	308.216	6.81852
334.176	334.412	350.353	336.824	336.118	353.353	340.873	8.61648
363.294	365.647	381	366.235	363.706	381.529	370.235	8.61743
391.529	395.824	410.059	395.706	391.353	409.765	399.039	8.64171
417.588	423.647	436.412	414.882	419.941	437.059	424.922	9.5951
441.176	448.647	460.059	440.588	444.882	455.882	448.539	7.96788
462.118	470.412	480.765	462.588	469.882	482.059	471.304	8.58304
480.706	490	499.294	483.765	489.529	501.118	490.735	8.1513
497.412	507.471	515.529	497.824	502.118	515.118	505.912	8.14545
512.529	523.177	529.941	511.706	521.765	528.177	521.216	7.67621
525.823	537.118	543.235	530.765	535.471	548.647	536.843	8.25266
537.706	549.765	554.765	541.588	552.118	554.706	548.441	7.16535
548.588	560.882	565.353	544.647	561.412	565.177	557.676	8.85178
558.059	570.588	574.529	554.823	571.529	576.412	567.657	8.99209
566.882	579.765	583.059	568.294	580.588	579.941	576.422	6.95743
574.706	587.765	590.471	573.235	585.647	591.647	583.912	7.99306
581.588	595.353	597.471	579.235	594	598.059	590.951	8.32609
587.882	601.941	603.588	588.588	604	604.353	598.392	7.91385
593.706	608.177	609.235	594.588	609.235	610.882	604.304	7.91989
598.823	613.823	614.529	596.588	616.706	618.706	609.863	9.59764
603.765	619.118	619.471	602.529	618	619	613.647	8.15728
608.118	624.059	623.706	613.529	624.353	624.177	619.657	7.05623
612	628.588	628.118	609.235	630.235	626.823	622.5	9.30971
615.941	633	632.118	615.177	636.588	633.353	627.696	9.52542
619.353	636.823	635.588	618.177	632.235	635.706	629.647	8.57613
622.941	640.765	639	620.647	640.882	639.118	633.892	9.43234
625.882	644.471	642.529	630	647.529	637.765	638.029	8.53323
628.882	647.823	645.588	628	648	646	640.716	9.55995
631.471	650.941	648.647	632.765	652.706	645.177	643.618	9.266
634.471	654.177	651.647	635.059	654.529	653.882	647.294	9.75926
636.882	656.823	654.353	636.647	655.471	654	649.029	9.55149
639.706	660.059	657	637.706	655.529	655.647	650.941	9.63786
642	662.706	659.294	642.059	666.529	656.059	654.774	10.4694
644.059	665.471	662.353	643.647	662.294	663	656.804	10.0993
646.471	668.118	664.706	643.353	667.529	662.529	658.784	10.9766
648.706	670.882	667.059	648.059	670.941	670.941	662.765	11.2424
651	673.706	669.647	650.529	676.294	672.235	665.569	11.6684
653.118	676.235	671.882	651.177	676.177	672.235	666.804	11.5206
654.941	678.412	674.118	656.706	682.059	678.118	670.725	11.8268
657	680.765	676.588	656.765	682.059	678.118	671.882	11.7772
659.235	683.471	678.765	656.588	682.059	684	674.02	12.6373
661	685.647	681.059	662.471	687.941	683.882	677	12.0451
662.882	688.118	683	662.294	688	683.882	678.029	12.1423
664.823	690.235	685.294	662.471	693.765	689.706	681.049	13.7656
666.706	692.529	687.647	668.353	693.823	689.706	683.127	12.2838
668.882	695	689.765	668.235	693.882	689.765	684.255	12.3434
670.588	697.177	691.706	668.471	699.706	695.706	687.226	13.9665
672.529	699.471	693.941	672.471	701.294	690.706	688.402	12.8877
674.118	701.588	695.941	674.647	699.882	695.823	690.333	12.5575
676.294	703.706	698.235	674.765	705.765	701.765	693.422	14.0878
677.353	704.765	699.647	674.412	705.706	701.647	693.922	14.1708
APT1+10 mM GSH						Ave.	S.E.
35.5294	35.8235	34.5294	38.6471	34.6471	36.2941	35.9118	1.50282
37.5294	35.9412	36.2941	39.3529	36.4118	37.0588	37.098	1.2432
38.4118	39.1176	38.1765	39.8235	36.8824	38.4118	38.4706	0.986415
39.6471	39.6471	39.9412	40.3529	39.2941	40.2941	39.8627	0.412044
42.3529	42.1765	40.7647	40.9412	41.0588	42.1765	41.5784	0.728477
43.5882	45.2941	45.7647	43.4706	41.9412	43.2353	43.8824	1.41275
45.8235	48.0588	48.5294	44.7059	45.6471	44.9412	46.2843	1.61884
47.8824	49.2941	49.2353	48.8235	49.4706	46.1765	48.4804	1.26459
48.8824	52.0588	51.4706	53.2353	49.8824	47.9412	50.5784	2.01805
49.8824	54.7647	54.1765	54.8824	50.2353	49.6471	52.2647	2.58469
54.0588	57.7059	55.1176	57.6471	50.9412	51.5294	54.5	2.9068
58.2353	60.6471	56.7647	60.3529	51.6471	53.4118	56.8431	3.67441
62.3529	63.1176	61.1176	63.4118	55.2353	56.3529	60.2647	3.57011
65.2941	65.2941	63.5294	65.7059	58.4706	59.2353	62.9216	3.24899
67.5294	68.1765	66.6471	69	61.4706	62	65.8039	3.24899
70.4706	71.1176	69.4118	71.7647	63.2353	64.6471	68.4412	3.59907
72.7647	74.1765	72.2353	74.1176	66.4706	67.0588	71.1373	3.47521
76.1176	76.8824	75.2353	76.7647	69.2941	70	74.049	3.46678
77.8824	79.6471	78.7647	79.3529	71.7059	71.5294	76.4804	3.815
81.2353	81.5294	81.2353	82.7647	74.5294	74.2941	79.2647	3.80197
83.2941	84.1765	83.8235	85.8824	78.4706	77.4118	82.1765	3.40974
84.5882	85.9412	86.9412	90.1765	81.1765	79.3529	84.6961	3.93888
89.1176	90.0588	89.7647	91.4706	83.5882	82.2353	87.7059	3.81637
91.4118	92.7647	92.5882	93.2941	86.4706	85.5882	90.3529	3.41643
93.4706	95.2353	95.8824	96.5294	88.7647	88.0588	92.9902	3.69689
96.8235	97.8235	98.7059	99.2353	91.4118	90.2941	95.7157	3.87082
99.8235	100.588	101.235	101.412	95.3529	93.2941	98.6176	3.43496
101.471	103.412	104.059	104.529	98.2353	95.4118	101.186	3.64733
104.647	105.588	107.588	106.882	100	97.9412	103.775	3.91226
107.529	108.765	110.529	109.706	103.588	100.353	106.745	3.96503
110.059	111.529	113.412	112.588	105.647	103.588	109.471	3.9764
114.118	115.059	116.765	116.529	107.471	107.118	112.843	4.40787
115.235	116.529	118.412	118.529	112.353	108.118	114.863	4.01878
117.235	119.059	121.412	121.118	114.353	111.941	117.52	3.78659
119.765	122.059	124	123.823	118.059	114.353	120.343	3.73804
123.235	124.941	126.765	126.471	120.412	116.765	123.098	3.88746
125	126.529	130	129.588	122.941	119.529	125.598	4.01026
128.706	129.412	132.882	132.059	126.235	122	128.549	4.00272
130.353	132.706	136.294	135	131.882	124.118	131.725	4.29754
133.294	135.588	136.647	136.823	132.882	128.647	133.98	3.09516
136.647	137.529	140.647	138.823	135.471	130.294	136.569	3.55592
138.412	140.235	144.529	143.412	137.118	132.353	139.343	4.44817
140.823	142.588	147.647	145.706	140.353	135.118	142.039	4.41418
143.765	146.118	150.353	148.235	142.412	137.294	144.696	4.63511
147.118	148.647	153.235	150.882	145.647	140.412	147.657	4.45701
149.059	150.765	155.882	154.706	148.647	142.882	150.324	4.69215
151.588	154.177	158.529	156.765	151.941	145.118	153.02	4.71965
154.412	156.059	159.353	157.353	154.588	149.765	155.255	3.26003
157.412	160	164.588	162.588	157.588	151	158.863	4.76457
159.706	161.412	167.412	165.059	159.882	153.823	161.216	4.73078
161.941	164.059	171	168.118	162.353	156.059	163.922	5.21412
164.647	167	173.588	170.529	165.471	158.765	166.667	5.11644
167.882	169.588	176.471	173.235	169.471	161.177	169.637	5.18333
170.235	172.765	177.706	175.353	170.882	165.294	172.039	4.32914
173.235	175.588	181.588	179.235	173.882	166.353	174.98	5.307
175.765	177.588	185.059	181.471	177.353	169.235	177.745	5.36445
178	180.177	187.412	184.588	179.765	171.177	180.186	5.61638
180.471	183.529	191.059	187.353	182.882	173.588	183.147	5.98391
183.412	185.706	193.941	190.235	185.588	176.941	185.971	5.83116
185.765	188	196.412	193.235	188.294	179.471	188.529	5.90455
APT1+10 μM H2O2						Ave.	S.E.
34.8235	33.9412	35.8235	34.2941	37	35.1176	35.1667	1.11138
65.6471	65.7059	61.5882	61.7647	64.8824	57	62.7647	3.37813
95.3529	94.5294	89.7647	95.1765	92.5882	82.2353	91.6078	5.04974
121.412	121.588	120.529	125.471	121.353	110.765	120.186	4.93227
152	156.706	152.235	155.765	150.059	141.647	151.402	5.38848
175.647	183.765	185.294	182.118	178.294	172.882	179.667	4.86901
208.941	214.177	215.294	213.706	207.118	203.059	210.382	4.81532
236.353	247.177	245.059	244.588	235.647	230.529	239.892	6.6335
263.353	274.941	273.529	274.882	264.353	259.765	268.471	6.74552
295.118	306	303.824	308.294	293.529	290.647	299.569	7.36855
322.882	337.471	340.471	335.941	322	321.235	330	8.85688
348.176	369.647	367.647	365.059	350.059	354.588	359.196	9.39328
378.353	394.412	394.824	392.529	377.235	381.294	386.441	8.33692
403.588	421.235	421.118	422.941	402.353	406.294	412.922	9.79202
427.529	445.765	439.294	445.294	425.118	434	436.167	8.79309
447.294	465.882	464.471	461.765	445.294	454.882	456.598	8.85615
460.647	481.824	482.882	480.059	463.176	474.176	473.794	9.71636
476.529	495.118	496.353	498.882	479.294	486.353	488.755	9.43948
491.882	513.412	508.941	508.529	493.882	505.824	503.745	8.78237
506.824	521.706	528.647	524.647	506.647	515.765	517.373	9.24895
519.059	536.059	534.529	532.882	518.118	528.412	528.176	7.86136
526.706	542.941	544.588	547.294	528.588	542.765	538.814	8.82121
537.941	551.412	555.412	550.765	537.765	550.412	547.284	7.52201
548.353	562.588	558.823	561.353	546.235	559.235	556.098	6.98952
555	567.647	570.118	567.353	553.765	566.353	563.373	7.08383
562.059	575.706	576.294	576.882	560.412	574.353	570.951	7.59023
564.529	579.941	582.353	584.118	566.471	577.941	575.892	8.34111
572.588	585.647	588.647	587.059	572.059	587.529	582.255	7.75462
578.471	592.706	596.177	593.529	577	589	587.814	8.15078
582.412	596.294	596.471	598.941	581.765	594.353	591.706	7.59365
584.706	600.765	601.471	602.235	586	603.588	596.461	8.66455
590.177	606.412	604	607.529	589.706	603.294	600.186	8.08598
591.177	609.177	610.294	611.235	593.529	611.588	604.5	9.47542
596	612	612.588	610.647	596.823	610.941	606.5	7.85014
602.118	615.235	615.823	616.823	600.235	616.882	611.186	7.80112
602.177	621.529	614.529	618.412	603.118	621.647	613.569	8.8546
606	624.529	622.471	622.471	606	622.765	617.373	8.84246
609.588	622.588	621.706	624.588	608.471	626.412	618.892	7.81972
614.118	625.235	630.059	629.118	611.353	630.647	623.422	8.53478
612.706	631.765	630.177	627.823	613.706	634.706	625.147	9.52162
614.882	631.118	631.765	631.588	616.412	638.412	627.363	9.47728
617.235	637.235	632.177	633.059	618.647	640.823	629.863	9.74991
621.529	639.882	638.882	637.882	620.588	638.941	632.951	9.23817
623.941	637.706	638.412	639.353	622.941	642.823	634.196	8.51999
623.235	644.471	646.529	645.412	625.118	647.529	638.716	11.3247
629.118	647.941	647.765	646.353	627.294	650.412	641.48	10.3811
631.118	645	647.765	648.529	629.353	652.941	642.451	9.8156
632.882	651.471	653.412	650.647	631.118	655	645.755	10.7764
634.882	650.059	653.412	653.059	633.059	657.412	646.98	10.3612
637	656.294	659.118	655.235	635.235	659.823	650.451	11.2466
638.706	657.823	659	657.412	636.941	662.059	651.99	11.1075
640.588	660.765	659	659.235	638.765	664.412	653.794	11.1204
642.353	662.235	664.588	661.471	640.647	666.294	656.265	11.5764
644.471	664.235	664.588	663.706	642.412	668.471	657.98	11.4062
646.412	665.647	664.647	665.647	644.529	670.882	659.627	11.1977
648	667.177	670.353	667.588	646.177	672.941	662.039	11.7803
649.765	671.059	665.588	668.118	648.059	675.706	663.049	11.4688
651.588	669.059	670.471	671.706	649.588	677.471	664.98	11.5264
653.471	672.412	676.235	673.882	651.647	679.294	667.824	12.0646
654.529	673.059	676.118	675.118	652.706	680.294	668.637	11.8846
APT1m						Ave.	S.E.
31.4706	31.7647	31.9412	28.0588	31.1177	28.8235	30.5294	1.6592
31.8823	30.2353	30.7647	27.3529	31.2941	32.2941	30.6373	1.77152
30.5882	28.2941	30.1177	29.4118	30.8823	29.0588	29.7255	0.982664
31.2941	30.2941	31.8235	31.8823	27.4706	29.6471	30.402	1.68421
32.2353	32	30.7059	29.7647	29.4706	31.7647	30.9902	1.18842
33.5294	31.7059	30.5294	30.3529	31.0588	30.1177	31.2157	1.26801
30.2941	31.3529	32.5294	30.3529	26.8823	31.2353	30.4412	1.92444
33.6471	28.5294	32.8235	28.3529	30.4706	26.8235	30.1078	2.69779
34.4118	26.7059	33.4706	33.2353	29.7059	27.2353	30.7941	3.36967
30.4118	31.2353	30.7059	27.9412	31.0588	27.4706	29.8039	1.65655
35.5294	30.3529	32.3529	27.4706	30.9412	28.7059	30.8922	2.84317
34.1176	26.5294	32.5294	30.1765	29.1177	27.1177	29.9314	2.98286
32.7059	28.6471	32.7647	33	27.4706	31.4706	31.0098	2.37648
32.8824	27.3529	30.9412	30.8823	30.1765	31.4706	30.6176	1.83761
33.3529	31.5294	31.6471	29.8823	29.1765	26.5294	30.3529	2.37839
35.2941	32	29.1765	30.7059	31.3529	27.2941	30.9706	2.7094
31.0588	31.7647	31	30.7647	32.4118	29.7059	31.1176	0.919605
31.7059	30.7647	33.1765	31	27.5294	31.9412	31.0196	1.90888
32.0588	29	30.3529	27.4706	29.4706	28.1765	29.4216	1.63458
35.9412	31.9412	29.2941	29.0588	32.0588	31.2353	31.5882	2.49318
32.5882	26.7059	32.1765	30.5294	27.7059	27.6471	29.5588	2.53768
30.8823	28.8823	31.5882	32.5882	31.5882	30.2353	30.9608	1.28751
31	27.8235	33	33	31.6471	28.2941	30.7941	2.26169
31.7059	27.4706	29.8235	28.4118	28.2941	30.7059	29.402	1.62012
33	26.6471	29.7059	33.0588	26.9412	31.6471	30.1667	2.88401
36.5294	28.6471	33.4706	30.5882	30.5882	30.7059	31.7549	2.80074
33.2353	27	28.2941	32.2353	31.8235	28.1765	30.1274	2.60487
32.9412	28.4118	33.0588	31.1765	32	31.9412	31.5882	1.70568
35	29.2941	33.5882	32.1176	31.2353	32.2353	32.2451	1.95642
35.5294	29.2941	33.1765	31.9412	31	31.8235	32.1275	2.10237
31.9412	29.1765	29.2353	29.3529	32.5882	28.9412	30.2059	1.61342
34.2353	27.3529	30.9412	30.3529	30	29.7647	30.4412	2.22901
31.6471	30.0588	29.0588	28.3529	28.2353	30.5294	29.6471	1.3388
32.3529	30.1177	33.4118	33.0588	27.3529	29.5294	30.9706	2.37162
31.8823	30.5882	29.1177	28.7059	29.0588	31.5882	30.1569	1.38587
35.8235	27.2353	32.1765	30.1177	30.9412	30.2353	31.0882	2.8335
35	31.9412	31.8235	30.1177	30.4118	32	31.8824	1.73305
33.0588	29.8823	31.8823	28.5882	28.4118	28.8823	30.1176	1.92848
32.7647	29.3529	32.4706	32.6471	32.1176	27.1177	31.0784	2.32324
31.2353	31.6471	30.2941	28.1177	29.5294	30.2353	30.1765	1.26162
35.4706	31.7059	33.9412	27.9412	27.4118	29.3529	30.9706	3.2886
34	28.8823	30.3529	30.4706	30.0588	27.2353	30.1667	2.23945
34.4118	30.8235	32.3529	31.6471	28.1765	27.6471	30.8431	2.56855
36.1765	31.1177	31.1765	31.1765	31.2353	26.5882	31.2451	3.03416
36.3529	30.4118	31.1177	30.1177	29.0588	31.5294	31.4314	2.55829
31.9412	28.5882	26.8823	31.6471	31.9412	31.1765	30.3627	2.12398
32	27.3529	28	29.2353	29.8235	31.8235	29.7059	1.91985
34.1176	30.9412	31.9412	29.5882	30.4706	27.2353	30.7157	2.30523
33.5294	29.4118	28.2941	27.6471	26.8235	31.3529	29.5098	2.51904
29.75	29.5956	31.2427	30.3529	31.1177	30.2353	30.3824	0.681488
30.1177	30.6323	31.1691	30.3456	31.5073	30.5809	30.7255	0.519903
31	30.7794	31.6177	31	32.4706	31.5	31.3946	0.617817
31.0662	30.7647	32.5221	31.3603	32.9706	31.9412	31.7708	0.861411
31.9191	31.6397	33.0809	31.8971	33.4706	32.6103	32.4363	0.735979
31.9191	31.9044	33.5809	31.875	34.0515	33.4191	32.7917	0.99925
32.8235	32.1838	34.0809	32.4632	34.4926	34.1544	33.3664	0.990836
32.7132	32.9412	34.6544	32.9338	34.8088	34.625	33.7794	1.00943
33.7059	33.2574	35.1691	33.7721	35.4706	35	34.3958	0.925134
34.4265	33.5368	35.3088	34.4412	35.9632	35.3382	34.8358	0.86696
34.5956	34.2868	35.375	34.9191	36.3971	35.6029	35.1961	0.76211

## Sheet: Supplementary Figure 5
Supplementary Figure 5a							Supplementary Figure 5b						Supplementary Figure 5c									Supplementary Figure 5d												Supplementary Figure 5e
																																		130kDa
																						130kDa
70kDa
							70kDa						70kDa
																						40kDa
													40kDa									35kDa												40kDa
40kDa													35kDa					Anti-Biotin																35kDa								Anti-GFP
35kDa					Anti-GFP		40kDa				Anti-GSH																			Anti-GFP
							35kDa
																																		130kDa
																						130kDa
																																		55kDa
																						40kDa												40kDa
70kDa																						35kDa												35kDa
																														Anti-GSH												Anti-GSH
40kDa
									Anti-β-Actin
Supplementary Figure 5f												Supplementary Figure 5g
																																		55kDa
																						40kDa												40kDa
																						35kDa
											40kDa
											35kDa								Anti-GFP											Anti-GFP												Anti-β-Actin
70kDa
40kDa									Anti-Biotin
35kDa
											100kDa								Anti-H+-ATPase
											40kDa
											35kDa								Anti-cFBPase
																						55kDa
																														Anti-β-Actin
																						40kDa
70kDa											15kDa
																			Anti-Histone H3
50kDa
40kDa									Anti-β-Actin
Supplementary Figure 5j
130kDa
40kDa
35kDa
								Anti-GFP
25kDa
								Anti-NPTII

## Sheet: Supplementary Figure 6
Supplementary Figure 6b
1000bp
750bp
500bp
300bp
200bp
Supplementary Figure 6d
1000bp
750bp
2000bp
1000bp
750bp

[truncated: 1 more sheets: Supplementary Figure 7]
